# Supplementary material for: PAR1 Scaffolds TGFβRII to Downregulate TGF-β Signaling and Activate ESC Differentiation to Endothelial Cells
Source: Stem Cell Reports. 2016 Nov 17;7(6):1050–8. doi: 10.1016/j.stemcr.2016.10.006 (PMC5161529; doi:10.1016/j.stemcr.2016.10.006)
Supplement: Table S1. Mouse GPCRs Forward Primers Inventory [file mmc2.xlsx]

## Sheet: Forward primers
list of forward primers
Mouse gene	suffix	probe	Forward primer	short
Rho	F	60	atgttcctgctcatcgtgct	mf-1
OPN1SW	F	27	gcctcagtaccaccttgctc	mf-2
OPN1MW	F	83	ggtcgttgcatctgtcttca	mf-3
OPN4	F	49	atctggtgatcacacgtcca	mf-4
OPN3	F	26	ggctggaacaggtacatcct	mf-5
RRH	F	17	cgtagtagtcctgggtatcttcatc	mf-6
RGR	F	81	cagcaacctgctggtactga	mf-7
OPN5	F	46	gaggtagcccatttcgacag	mf-8
ADRA1A	F	70	tttggcagggtgttctgc	mf-9
ADRA1B	F	80	aaccccaggagttccatagc	mf-10
ADRA1D	F	102	actgagtgcagctgtgttgc	mf-11
ADRA2A	F	20	ggtgacactgacgctggtt	mf-12
ADRA2B	F	2	ggaagaatgtgaaccccaaa	mf-13
ADRA2C	F	49	aagcggtagagtacaacctgaag	mf-14
ADRB1	F	71	catcatgggtgtgttcacg	mf-15
ADRB2	F	40	tgctatcacatcgcccttc	mf-16
ADRB3	F	76	ctgctagcatcgagaccttgt	mf-17
HRH1	F	7	agaccttggtggatcgacag	mf-18
HRH2	F	34	actggtggatgggatggtc	mf-19
HRH3	F	42	cagaggcgcactcgtctt	mf-20
HRH4	F	71	atcggtgtggtacagcattg	mf-21
DRD1	F	82	tctggtttacctgatccctca	mf-22
DRD2	F	3	acctcccttaagacgatgagc	mf-23
DRD3	F	55	gcatccaaacttcgaaggag	mf-24
DRD4	F	4	ggtctactcgtccgtctgct	mf-25
DRD5	F	69	ggcctgctgtccaatgag	mf-26
CHRM1	F	55	ggctgggcagtgctacat	mf-27
CHRM2	F	9	actagtgggatcgtcaggtca	mf-28
CHRM3	F	21	tgatgaagaggatattggctca	mf-29
CHRM4	F	56	gtggtgggtaacatcctggt	mf-30
CHRM5	F	79	ggcccagagagtacggaac	mf-31
HTR1A	F	81	ctggctgccctttttcatt	mf-32
HTR1B	F	38	ttctggctgtcgtcggata	mf-33
HTR1D	F	55	gtgctgtccgtcatcacact	mf-34
HTR1F	F	17	agacaagcgagtcggatgat	mf-35
HTR2A	F	69	gggccaaattatcctccttc	mf-36
HTR2B	F	71	accgctttggcagttttatg	mf-37
HTR2C	F	9	atcatgtggtgcccgttt	mf-38
HTR4	F	6	actacactgtccccgagcag	mf-39
HTR5A	F	62	tctagctgcggccacatt	mf-40
HTR5B	F	97	tggtgactatcctgcgtgtc	mf-41
HTR6	F	9	acgtcggacctgatggtg	mf-42
HTR7	F	5	gctgtgggtggagaggac	mf-43
TAAR1	F	4	gtgatgatcctcgttagttgga	mf-44
TAAR2	F	66	cctttgcattattgcaccaaa	mf-45
TAAR3	F	68	agcgatatgcctgcgaac	mf-46
list of forward primers
Mouse gene	suffix	probe	Forward primer	short
TAAR4	F	49	caaaatgaaggccacatcaa	mf-47
TAAR5	F	105	aaagaaaagctgccaagacg	mf-48
TAAR6	F	9	tgctggcagtgtttggaa	mf-49
TAAR7a	F	53	tgatcaatctagaaccatgaatgaa	mf-50
TAAR7b	F	9	tggctgtgtgtggaaacct	mf-51
TAAR7d	F	19	tacacaggagccaatgatgc	mf-52
TAAR7e	F	2	cccaccaggtttactgcatc	mf-53
TAAR7f	F	2	tctgtttctggcaagtgcat	mf-54
TAAR8a	F	102	tgaaatctgttgctggggta	mf-55
TAAR8b	F	51	ctcattggttgatgctttcg	mf-56
TAAR8c	F	29	tgctgtgatgtggctttttg	mf-57
TAAR9	F	75	ggaattagtggttgctctgacc	mf-58
MTNR1A	F	45	gtgaaacccgacaacaagc	mf-59
MTNR1B	F	76	cctgagtgtcattggctctg	mf-60
GPR50	F	49	agcctctctgtggcagacat	mf-61
ADORA1	F	82	gcagctcaacaaaaaggtgtc	mf-62
ADORA2A	F	107	atttgctgggtgctgtcatt	mf-63
ADORA2B	F	88	cccaagtgggtgatgaatgt	mf-64
ADOR3	F	71	gctaagtccctgtttctggttc	mf-65
MC1R	F	13	ctacaagcacacagccgttc	mf-66
MC2R	F	9	ttcagcctgtctgtcattgc	mf-67
MC3R	F	84	aaagccctcaccttgatcg	mf-68
MC4R	F	56	actgtgtcaggcgtcctctt	mf-69
MC5R	F	9	cctcgatgtgcagtttgct	mf-70
CNR1	F	62	gcaccttcacggttctgg	mf-71
CNR2	F	18	gggtcgactccaacgctat	mf-72
GPR55	F	69	cagctggcagtccatatcc	mf-73
PTGFR	F	76	gtggtgtgtgcatgtttgct	mf-74
TBXA2R	F	49	ggtggagatgatggttcagc	mf-75
PTGDR	F	27	cgcaaaaccagagcctaaag	mf-76
PTGIR	F	64	gggagctggtgcttcatc	mf-77
PTGER1	F	76	gtcttcttcggcctgtgc	mf-78
PTGER2	F	49	tggcttcatattcaagaaaccag	mf-79
PTGER3	F	20	gaagtctttcctgctgtgcat	mf-80
PTGER4	F	49	ccgcagtgatgttcatcttc	mf-81
GPR26	F	56	gctgctggtgggcactat	mf-82
S1PR1	F	70	caggatctactccttggtcagg	mf-83
S1PR2	F	72	cgtggtggagaatcttctgg	mf-84
S1PR3	F	66	cgcatctactgcctggtca	mf-85
S1PR4	F	81	agtacctgcgtggcatgg	mf-86
S1PR5	F	71	atgtgctcttctgcgtgct	mf-87
LPAR1	F	79	gatgtctcggcatagttctgg	mf-88
LPAR2	F	34	ggtctggggttgctacctg	mf-89
LPAR3	F	62	ggtgatcacaaaccggaagt	mf-90
LPAR4	F	79	cttccgatcgcgtaccat	mf-91
LPAR5	F	18	ctgctggccaatctcatca	mf-92
list of forward primers
Mouse gene	suffix	probe	Forward primer	short
GPR3	F	81	cacaggcccagctacactg	mf-93
GPR6	F	71	tggtgctaggcacttttgg	mf-94
GPR12	F	42	ctcatcctagggacctttgct	mf-95
GPR21	F	46	gaactccacctgggatggta	mf-96
GPR22	F	45	cccactaagctttcaagtgtctc	mf-97
GPR119	F	53	ctccctactcaacccactcatc	mf-98
GPR153	F	4	cggttctcccacgatgat	mf-99
GPR162	F	42	ggaggatactcgagggaagc	mf-100
GPR27	F	4	aagatgttctacgccatcacg	mf-101
GPR85	F	29	tcaggcaaaatgcgaatacc	mf-102
GPR173	F	53	gagagcccgaagaggtgag	mf-103
GPR61	F	49	aggtgcgcatgacactagg	mf-104
GPR62	F	107	ggcggttctcgtagaggtg	mf-105
GPR161	F	9	tcagctaaccagtgcaaagc	mf-106
PSP24	F	79	ccacgcagggctaagatg	mf-107
PSP24B	F	102	ggattcatagctaccccgaag	mf-108
GPR101	F	108	acgatgttgaggcgatgc	mf-109
AVPR1A	F	78	ggacgtacgcaacgagga	mf-110
AVPR1B	F	20	gtttgtccccaataccacca	mf-111
AVPR2	F	71	tttcgtcccctagctctcc	mf-112
OXTR	F	62	catcaccttccgcttctacg	mf-113
EDNRA	F	5	aggcgtaatggctgacaatc	mf-114
EDNRB	F	19	cggaggtgaccaaaggag	mf-115
GPR37	F	16	acctggctttctgggacttt	mf-116
GPR37L1	F	49	cctgggcatagaccgattc	mf-117
HCRTR1	F	99	ctgccacccactgttgttc	mf-118
HCRTR2	F	76	gccatttgtcaccctttgat	mf-119
QRFPR	F	50	tgatctgctcattgccttctt	mf-120
NPFFR1	F	56	tgctgctgctcatcgactac	mf-121
NPFFR2	F	94	gtggaccctgatgatgctct	mf-122
Pgr14	F	104	aaggacactttccaatggtga	mf-123
TACR1	F	60	acggcctcttttactgcaag	mf-124
TACR2	F	76	cagcaccttctgctacttcca	mf-125
TACR3	F	79	gccaacctgacgaaccag	mf-126
NTSR1	F	71	catctgggtgcaccatcc	mf-127
NTSR2	F	45	tggagaccagcagcctgt	mf-128
NMBR	F	107	ccctctacctaatcatcatctcg	mf-129
GRPR	F	62	catctctagcctggctttgg	mf-130
BRS3	F	9	tccatgcaaacagttccaaa	mf-131
CCKAR	F	88	ttctgccgagaaacacctct	mf-132
CCKBR	F	95	aaacgtgctcatcattgtgg	mf-133
NPY1R	F	76	tggcttttgaaaatgatgactg	mf-134
NPY2R	F	100	gctttcctctcggccttc	mf-135
PPYR1	F	58	gatgttaactttcatccagtgtatgtc	mf-136
NPY5R	F	3	aagacggcatgcgtgttac	mf-137
GHSR	F	38	agcgtcgagcgctacttc	mf-138
list of forward primers
Mouse gene	suffix	probe	Forward primer	short
GPR39	F	32	cttcatccagtggctccaac	mf-139
GNRHR	F	62	tctcaaggatgaaggtgctttt	mf-140
GPR150	F	69	ggcgcctaggagttctgtg	mf-141
Prlhr	F	85	ctgcacattttcaacctattgc	mf-142
NMUR1	F	62	gatgaaacagtttgtccccatc	mf-143
NMUR2	F	47	ctacctgtgtggacccaagc	mf-144
Prokr1	F	22	gcactacctcaccgccttc	mf-145
Prokr2	F	58	cttccttcctgatcgctttg	mf-146
GPR83	F	97	ccatccacaccaacaatgc	mf-147
GPR19	F	99	catggcctgatgggattg	mf-148
GPR75	F	75	tgatggggaagcagccta	mf-149
OPRM1	F	29	aattgtcaatgtctgcaactgg	mf-150
OPRK1	F	9	ccgagagaaggaccgaaat	mf-151
OPRD1	F	49	aagaacccggcagtctcc	mf-152
OPRL1	F	66	tggtagttgtggctgtgtttg	mf-153
SSTR1	F	42	ggtggtgatggtttttgtca	mf-154
SSTR2	F	9	tcctccgctatgccaagat	mf-155
SSTR3	F	29	ggcatcaaccagttcacca	mf-156
SSTR4	F	83	gtgatcctacgctatgccaag	mf-157
SSTR5	F	98	taacttccgccagagtttcc	mf-158
Npbwr1	F	20	tcgtctacggggtaatttgc	mf-159
GALR1	F	56	ctaccaccagcgtcttttcc	mf-160
GALR2	F	34	cgtcatcgtggcggtact	mf-161
Gcat	F	41	atcctctgcttctggtacgg	mf-162
GPR54	F	15	agtgcgcaccaaggtctc	mf-163
MCHR1	F	18	aacctctctgtggtggatctg	mf-164
CCR1	F	69	ccgtgcgtctgatatttgc	mf-165
CCR2	F	31	cagggctctatcacattggtt	mf-166
CCR3	F	16	gaatcaaagagctggggtca	mf-167
CCR4	F	80	cttctggacgccgtacaac	mf-168
CCR5	F	31	cagggctctatcacattggtt	mf-169
CCR6	F	72	cgtgatcgctgtggttctc	mf-170
CCR7	F	34	caagaaggatgtgcggaact	mf-171
CCR8	F	21	gctgcctgaaccacaacag	mf-172
CCR9	F	64	ctggcttgtgttcattgtgg	mf-173
CCR10	F	20	tccctgatggtggctgtact	mf-174
CXCR1	F	9	ttctgagcttgctgggaaac	mf-175
CXCR2	F	62	cctgctctgtcaccgatgt	mf-176
CXCR3	F	18	gcgtgtactgcagctagtgg	mf-177
CXCR4	F	63	gtctatgtgggcgtctggat	mf-178
CXCR5	F	6	tgagggctctgtgggttg	mf-179
CXCR6	F	110	ccagctttaagtatgccatcg	mf-180
CXCR7	F	5	agaagatggtacgccgtgtt	mf-181
CX3CR1	F	68	tgtccacaccggcttctc	mf-182
XCR1	F	73	atcttcaccgtcgtggtagc	mf-183
ADMR	F	79	ctacgtcaccctcaccaaca	mf-184
list of forward primers
Mouse gene	suffix	probe	Forward primer	short
BDKRB1	F	40	tgaagctacagccttctaacca	mf-185
BDKRB2	F	73	ccgcactggagaacctctt	mf-186
AGTR1a	F	2	atggcgattgtgcttttctt	mf-187
AGTR1b	F	9	aaattgcggacgtagtggac	mf-188
AGTR2	F	66	ctgccaccagcagaaacat	mf-189
APLNR	F	71	gtggccacagcagtcttatg	mf-190
FPR1	F	109	ccgtgaacggttgaagaac	mf-191
FPR2	F	100	gctgcatttgtgttctgcat	mf-192
FPR3	F	100	tttgtgtcctgcatccagtc	mf-193
Fpr-rs3	F	19	catggctgccaagatttgta	mf-194
Fpr-rs4	F	83	aacctttgtcctcggtgttct	mf-195
Fpr-rs6	F	29	tgtcatctgttatggactcatgg	mf-196
Fpr-rs7	F	5	tgtgataggtaatgggcttgtg	mf-197
C3AR1	F	31	agattcagcaaaccaacaacc	mf-198
GPR77	F	81	aggcggagcctctgtttaat	mf-199
C5R1	F	96	gacctcctctcgtgcttgg	mf-200
BLTR	F	76	ctgctggtgctgaacttgg	mf-201
BLTR2	F	11	cgcctgggaatgagacac	mf-202
GPR44	F	3	catcgtggttgccttcgt	mf-203
GPR14	F	81	tggtcattgggctgctcta	mf-204
GPR25	F	95	cgaaccctggagtcctagc	mf-205
GPR15	F	20	ttcaagctcctagccattgttt	mf-206
CMKLR1	F	5	ccatgtgcaagatcagcaac	mf-207
GPR1	F	103	tgacctgggtgaagttcctc	mf-208
CCRL1	F	77	cccctcagggttctgctc	mf-209
CCRL2	F	13	ctgctgcaggcaactgag	mf-210
MAS1	F	38	aatgggatcctcctctggtt	mf-211
Mrgpra1	F	27	gcatgctcagtgccatca	mf-212
Mrgpra2a	F	27	aagcatgctcagtgccatc	mf-213
Mrgpra2b	F	27	aagcatgctcagtgccatc	mf-214
Mrgpra3	F	93	tgcacctggtgtgtttgtact	mf-215
Mrgpra4	F	92	cgggctgacaggaaatgt	mf-216
Mrgpra6	F	81	caggaacgccttctcaatct	mf-217
Mrgpra9	F	27	gcatgctcactgccatca	mf-218
Mrgprb1	F	79	ctgtgctttgggtcttgtcc	mf-219
Mrgprb2	F	100	ccctgcttgtcaggatcttc	mf-220
Mrgprb3	F	15	ttgctttgggctctatctctg	mf-221
Mrgprb4	F	46	ttgcttaccttgcaggtttgt	mf-222
Mrgprb5	F	97	ctggcaggaaatgccatagt	mf-223
Mrgprb8	F	76	ataccttgcaggggtgagc	mf-224
Mrgprd	F	104	ggcacctgtcatcagtggta	mf-225
Mrgpre	F	64	catcctgtccctcacagagc	mf-226
Mrgprf	F	51	gggctctgcacattcttcac	mf-227
Mrgprg	F	73	acatctggggcacattcaac	mf-228
Mrgprh	F	82	atctcgccattgcagacttc	mf-229
Mrgprx1	F	105	gtgccctaatctgggttctg	mf-230
list of forward primers
Mouse gene	suffix	probe	Forward primer	short
Mrgprx2	F	79	tgggtcttgtccctagtgtgt	mf-231
SUCNR1	F	89	tgtgcttcacaccaacctct	mf-232
GPBAR1	F	16	cggaaccatcagggctact	mf-233
Cysltr1	F	97	tcctcataaaaacataccatgagaaa	mf-234
Cysltr2	F	69	ctgaccaccattgtcattgc	mf-235
PTAFR	F	16	ttaatgatgcccatcaaatcac	mf-236
Niacr1	F	27	agtattccaggggcgctaat	mf-237
GPR81	F	4	ggtggcacgatgtcatgtt	mf-238
GPR68	F	40	ttcctggtgggctttctct	mf-239
GPR4	F	2	agtgcagagcagtgtgtcca	mf-240
GPR132	F	99	ggatcacagccagcgaag	mf-241
GPR65	F	62	tgagctagggatttacctcttca	mf-242
GPR18	F	52	tccccctgctactgctctac	mf-243
GPR35	F	3	atttcagcaccactgccttc	mf-244
FFAR1	F	13	aggcgctctcctcacactc	mf-245
GPR120	F	3	ttctggggctcatctttgtc	mf-246
Ffar3	F	76	catcctcctgcctgtacgac	mf-247
Ffar2	F	42	aacctgctacgagaacttcacc	mf-248
GPR84	F	46	aacagctgcatcaaccctgt	mf-249
GPR30	F	4	gtgctctgcaccttcatgtc	mf-250
TRHR	F	83	gctgtggcagatctcatgg	mf-251
Gpr183	F	63	ctgctcctcacccctatgtc	mf-252
P2RY5	F	69	tttgcattgctgtgtggttc	mf-253
P2RY10	F	21	gcctctttctcctcaaacca	mf-254
GPR17	F	52	gccctaccgagtctgactga	mf-255
GPR20	F	81	atgccctctgcgttgtctat	mf-256
GPR33	F	12	attgattctgcccttcatgg	mf-257
GPR34	F	7	tccattacagagacagacataatgc	mf-258
GPR82	F	21	tcagtagtcgaggctacagaagaa	mf-259
GPR87	F	38	tggtcgtggctgtgttttt	mf-260
GPR171	F	110	cgagactttcgcctcaccta	mf-261
GPR174	F	53	cctagccattgctgacttattaca	mf-262
GPR182	F	79	ctacgtcaccctcaccaaca	mf-263
SCTR	F	22	gtactgcatcatggccaactac	mf-264
GHRHR	F	29	gtggccatctcacatttgg	mf-265
GIPR	F	89	gctgtgcctttgagctctg	mf-266
PTH1R	F	15	atgacagttcccaaggacga	mf-267
PTH2R	F	71	caccactgtcactcacagca	mf-268
CALCR	F	91	ggaatcctccaatcagcaac	mf-269
CALCRL	F	82	tggcattgaatttgtgcttt	mf-270
CRHR1	F	76	cttctggatgttcggtgagg	mf-271
CRHR2	F	62	aacacgaccttggaccagat	mf-272
GCGR	F	3	tcttcaggaggaaaggttgg	mf-273
GLP1R	F	31	gcgtggcagccaactactac	mf-274
GLP2R	F	67	tggttgctggttgaaggact	mf-275
VIPR1	F	26	agagctgcgacggaagtg	mf-276
list of forward primers
Mouse gene	suffix	probe	Forward primer	short
VIPR2	F	33	cagtgtgaactgaaaagaagatgg	mf-277
Adcyap1r1	F	11	ggcagagattaagaggaaatgg	mf-278
CASR	F	4	ggatgacttctggtccaatga	mf-279
GABBR1	F	79	ggctgaaaagacaccctgag	mf-280
GABBR2	F	3	ctgctgctgtcgttgctg	mf-281
GRM1	F	20	ccaaaaccaatcgtattgcac	mf-282
GRM2	F	29	cgctatcgctaccagaaggt	mf-283
GRM3	F	71	cccccaatgaaatgaaaaac	mf-284
GRM4	F	26	acccattgtcaagttggagtg	mf-285
GRM5	F	81	ttctcagtcagcctcagtgc	mf-286
GRM6	F	75	atgaggtgcccccttctc	mf-287
GRM7	F	72	ctccccctgggctgtaat	mf-288
GRM8	F	55	tgctttatgcaatcgaccag	mf-289
GPRC6A	F	63	ctggactgggatgactcctt	mf-290
TAS1R1	F	33	gcttcctcatgctgggttc	mf-291
TAS1R2	F	55	accccgatgaccccaata	mf-292
TAS1R3	F	6	ttggtgcacatcaccaatg	mf-293
GPR156	F	13	agatggagtggcctgtgaac	mf-294
GPRC5A	F	27	caggaccaacgtcaatgtctt	mf-295
GPRC5B	F	71	cccaccttggccattaca	mf-296
GPRC5C	F	92	tgtgcctaggactgcctctc	mf-297
GPRC5D	F	51	tcatccctgagctgagcata	mf-298
GPR158	F	15	gccatggcttactctttactcttc	mf-299
GPR179	F	45	cccttcagccgtctcactt	mf-300
CELSR1	F	21	gtgagcagagccccacat	mf-301
CELSR2	F	104	acacggctcttggctcat	mf-302
CELSR3	F	60	cgcgtccagtacactttcc	mf-303
BAI1	F	2	gaaactggactccgagctga	mf-304
BAI2	F	19	ttttgtggaggtcttgctga	mf-305
BAI3	F	91	gtaagcacccagccatcaa	mf-306
CD97	F	81	gcgtggagctctacttcctg	mf-307
EMR1	F	5	tctgtctgcaccaatgtacca	mf-308
ELTD1	F	26	caaggggtttttacacaagaacttt	mf-309
GPR97	F	21	tcaagtctgaagatgccccta	mf-310
GPR110	F	5	gggctttggcataggaaca	mf-311
GPR111	F	45	aacattgccatcctcacacc	mf-312
GPR112	F	55	ccactttcatggccttttct	mf-313
GPR113	F	9	gctgtccaagcacgtagtcc	mf-314
GPR114	F	74	ccttcttctccttcggtgtg	mf-315
GPR115	F	99	aaaggctctcgtatctctcacagt	mf-316
GPR116	F	25	cctccagctgggagacag	mf-317
GPR123	F	18	aggacgtgtggcagtgct	mf-318
GPR124	F	109	agaggatggtgatggcgtat	mf-319
GPR125	F	94	accgccaggttgtgtttg	mf-320
GPR126	F	106	aggccagtaatggctacttcc	mf-321
GPR128	F	76	accattgaaaccccgaatc	mf-322
list of forward primers
Mouse gene	suffix	probe	Forward primer	short
GPR133	F	93	caacctggtcatagggtcaga	mf-323
GPR64	F	49	ccagcaagcctgttgtacct	mf-324
LPHN1	F	81	gggcccccagaaatctac	mf-325
LPHN2	F	74	gctcaagctcccggttaaa	mf-326
LPHN3	F	9	caaagcatatttggcaagca	mf-327
GPR56	F	72	gaggagaccctcacaattcg	mf-328
GPR98	F	29	gagtgatgagcacacggaga	mf-329
GPR157	F	108	gcctgctactcttcctgtcg	mf-330
FZD1	F	69	atctggtccggcaagaca	mf-331
FZD2	F	69	atctggtccggcaagaca	mf-332
FZD3	F	13	acgttgatgcattaagatatttcg	mf-333
FZD4	F	49	gattggaacgctgttcattg	mf-334
FZD5	F	77	tactgggtgctcatgctcaa	mf-335
FZD6	F	34	gtatgacctggacgcctctc	mf-336
FZD7	F	49	cgtcttcagcgtgctctaca	mf-337
FZD8	F	110	gtagcatgtacacgcccatc	mf-338
FZD9	F	4	tttcttctccacggccttc	mf-339
FZD10	F	10	caagacacctgactgcctga	mf-340
SMO	F	75	ccattcattcccgcactaac	mf-341
Tas2r102	F	106	agctgggtcctttctagtcactt	mf-342
Tas2r103	F	5	gaggcaagcctctctttctg	mf-343
Tas2r104	F	40	tgttaaccatttccctttggag	mf-344
Tas2r105	F	40	ctgcatgtttcttgttaattatgtca	mf-345
Tas2r106	F	2	tgcttgaagagaagaatcaatacag	mf-346
Tas2r107	F	99	ggcatcctcctttgtgttgt	mf-347
Tas2r108	F	101	tgcttaccctccaggacatt	mf-348
Tas2r109	F	15	taaaatcctcaccgctttgg	mf-349
Tas2r110	F	4	agccttgcaaacagggttc	mf-350
Tas2r113	F	7	ccacggtaatgttttctttgc	mf-351
Tas2r114	F	48	tgcttgcttatctcatggctatt	mf-352
Tas2r115	F	63	cctttggtgtatccttgatagctt	mf-353
Tas2r116	F	63	cagagccttgcagacattga	mf-354
Tas2r117	F	63	gtttcagttacactgttggtgtcat	mf-355
Tas2r118	F	19	cactgggtgcagatgaaaca	mf-356
Tas2r119	F	38	tgtacccaaggcctccact	mf-357
Tas2r120	F	3	ttgtgtgacaattggatccttc	mf-358
Tas2r121	F	81	tgtgttctctgtaacaccattcac	mf-359
Tas2r122	F	88	tcttctctttatggagccacct	mf-360
Tas2r123	F	12	cattaaagccttgcaaactgtg	mf-361
Tas2r124	F	33	gcagacctctctttgggtaatg	mf-362
Tas2r125	F	83	ctgaggcaggcatctctgtt	mf-363
Tas2r126	F	69	gtgtgtgggattggtcaaca	mf-364
Tas2r129	F	41	gagggacctttctttctgtgc	mf-365
Tas2r130	F	42	tgcattcattgcactggtaaa	mf-366
Tas2r131	F	6	tagcccacatttcccatcc	mf-367
Tas2r134	F	73	tccctgatcattggtggact	mf-368
list of forward primers
Mouse gene	suffix	probe	Forward primer	short
Tas2r135	F	99	ccatcatgtccacaggagaa	mf-369
Tas2r136	F	81	ggacaatgaggctttatggaa	mf-370
Tas2r137	F	68	gtttccctggttgcctacct	mf-371
Tas2r138	F	27	caaaccaagtgagcctctgg	mf-372
Tas2r139	F	76	agtgcaccataggtatcattgc	mf-373
Tas2r140	F	109	gaagaacatgcaacacaatgc	mf-374
Tas2r143	F	18	caggcatctttttgaactcca	mf-375
Tas2r144	F	92	aagcagaaaatcatagggctga	mf-376
DARC	F	32	cttcaccttgggactcagtgt	mf-377
GPR88	F	70	gccaccgcaagtccacta	mf-378
GPR135	F	3	ccgtgctcatcatgattatcttt	mf-379
GPR137	F	7	agccagacgaggaccactc	mf-380
GPR139	F	76	gccaacatgctagcccttc	mf-381
GPR141	F	58	tcattggaggactggtaggc	mf-382
GPR142	F	42	gaccggcatcccattctac	mf-383
GPR146	F	100	tcctctcgctgctctacctg	mf-384
GPR152	F	74	gcttggccctctctgactt	mf-385
GPR160	F	4	tgatggttttatttgtggctttt	mf-386
GPR151	F	56	tgacgtggagcagttttgg	mf-387
GPR149	F	27	tctgtggctggggtgtct	mf-388
GPR143	F	17	actctccgcctggtgctt	mf-389
GPR172B	F	103	ttccagcccagaccctaag	mf-390
GPR137B	F	71	gtggcagccaactcgttc	mf-391
GPR137C	F	38	cacttcttcccgcactgg	mf-392
TM7SF3	F	89	acatcatcctggccgtgt	mf-393
Tpra1	F	3	gccaactactccagcacaca	mf-394
Tmem181a	F	76	tggacgacttcttccagtctc	mf-395
Vmn1r4	F	4	cttggtcacagaccgaagc	mf-396
Vmn1r5	F	16	tgatgagaagcctctctatgtgc	mf-397
Vmn1r6	F	82	tgctcactcttacccatgaaca	mf-398
Vmn1r7	F	41	gttcaggcatcagaggcaat	mf-399
Vmn1r8	F	15	cgaatgtgagtgagaccaacc	mf-400
V1ra8	F	92	aggaggatgggacgacatc	mf-401
Vmn1r10	F	64	ctgcaccacctgtcttctga	mf-402
Vmn1r11	F	16	ttacatatgcagggtaatgagagg	mf-403
Vmn1r13	F	64	cacctgcctcctgagtgtg	mf-404
Vmn1r14	F	15	tcagaccaagcagttgaagg	mf-405
Vmn1r15	F	15	tgagaccaagcaggtgaaag	mf-406
Vmn1r16	F	60	aaaaccaccagatgaaggtca	mf-407
Vmn1r17	F	15	actaaccagatgcaggtcactg	mf-408
Vmn1r18	F	64	gaggtctctctatctgcatcacc	mf-409
Vmn1r19	F	15	agtgaaaaccgccagatgaa	mf-410
Vmn1r21	F	64	gaggcctctctatctgcatca	mf-411
Vmn1r22	F	95	atgcctcctgggtgtgttc	mf-412
Vmn1r23	F	105	tttacactagtagggtgatgagagga	mf-413
Vmn1r24	F	95	cctgccccctgagtgtatt	mf-414
list of forward primers
Mouse gene	suffix	probe	Forward primer	short
Vmn1r25	F	64	gggtcatgagagggttctctatt	mf-415
Vmn1r26	F	16	ttacataaacagggtgatgagagg	mf-416
Vmn1r27	F	64	atgcctctctatctgcaccac	mf-417
Vmn1r28	F	9	acctcaaccctgtcatggaa	mf-418
Vmn1r29	F	95	cacctgcctcctgagtgtg	mf-419
Vmn1r30	F	64	cacctgcctcctgagtgtg	mf-420
Vmn1r32	F	60	gaccaaccagttgaaggtcac	mf-421
Vmn1r33	F	60	agaccaaccagttgaaggtca	mf-422
Vmn1r35	F	60	ccagccagttgaaggtgatt	mf-423
Vmn1r36	F	60	ccaaccagctgaaggtgact	mf-424
Vmn1r37	F	60	tggcgcttataccaatgtga	mf-425
Vmn1r38	F	16	aaacagggcaatgagaggtc	mf-426
Vmn1r40	F	18	cttcaaaagcatccccagag	mf-427
Vmn1r41	F	6	atccccatcacatctcaggt	mf-428
Vmn1r42	F	95	tatcctccaggccatcattc	mf-429
Vmn1r43	F	15	ccacccctaatttgaccaca	mf-430
Vmn1r44	F	49	tcaaaatcatccccagaacaa	mf-431
Vmn1r45	F	95	gtgtcctccaggccatcat	mf-432
Vmn1r46	F	6	catcacatctcaggtgccttt	mf-433
Vmn1r47	F	63	gctcatgaccttctttgtgct	mf-434
Vmn1r48	F	49	gctggtcctcagggaagtct	mf-435
Vmn1r49	F	49	cagcaccagcctttcttca	mf-436
Vmn1r50	F	89	ctctgaagtgagtgttgggatct	mf-437
Vmn1r51	F	15	tgctgatgaccatctatgacact	mf-438
Vmn1r52	F	92	tcaggaggatgggatgaca	mf-439
Vmn1r53	F	107	gtccggagggtacatggtag	mf-440
Vmn1r54	F	88	tctctctctttgtgccaccag	mf-441
Vmn2r1	F	99	tctttgaatgcaatgaaggttcta	mf-442
Vmn2r10	F	84	ccaaaccaggccacttgtat	mf-443
Vmn2r24	F	63	gggacacatccattgtcaga	mf-444
Vmn2r25	F	20	gctgtggttccatcattcaa	mf-445
Vmn2r26	F	6	ggatcaatgtatcaagtgtcctga	mf-446
Vmn2r28	F	25	cccatatgttccctatttcaatg	mf-447
Vmn2r29	F	52	tccagtgtgttctatgtgcaatc	mf-448
Vmn2r30	F	106	ctccatggccatatcatcatt	mf-449
Vmn2r31	F	25	tgtgttctgtgtgctatctgga	mf-450
Vmn2r32	F	48	gtgcaacaagggctcagttac	mf-451
Vmn2r-ps33	F	76	taggtccaaagccaaaacca	mf-452
Vmn2r34	F	99	gcctcagctacctattactcatgtc	mf-453
Vmn2r37	F	74	aaatttggatgaaataatggatgaa	mf-454
Vmn2r39	F	73	ttgtgaagcaccatgacaca	mf-455
Vmn2r42	F	5	ttggccttccaaacaaagtc	mf-456
Vmn2r43	F	73	ttgtgaagcaccatgacaca	mf-457
Vmn2r-ps44	F	52	acccagggagaagattgagg	mf-458
Vmn2r49	F	69	tggccaagaatctacctgatg	mf-459
Vmn2r50	F	7	tcactgtggttcttgctttca	mf-460
list of forward primers
Mouse gene	suffix	probe	Forward primer	short
Vmn2r51	F	69	gggtcatgagagggttctctatt	mf-461
Vmn2r54	F	50	ttacataaacagggtgatgagagg	mf-462
Vmn2r60	F	100	atgcctctctatctgcaccac	mf-463
Vmn2r65	F	108	acctcaaccctgtcatggaa	mf-464
Vmn2r66	F	25	cacctgcctcctgagtgtg	mf-465
Vmn2r68-ps	F	13	cacctgcctcctgagtgtg	mf-466
Vmn2r72-ps	F	84	gaccaaccagttgaaggtcac	mf-467
Vmn2r73	F	5	agaccaaccagttgaaggtca	mf-468
Vmn2r81	F	106	ccagccagttgaaggtgatt	mf-469
Vmn2r84	F	21	ccaaccagctgaaggtgact	mf-470
Vmn2r88	F	56	tggcgcttataccaatgtga	mf-471
Vmn2r89	F	56	aaacagggcaatgagaggtc	mf-472
Vmn2r93	F	100	cttcaaaagcatccccagag	mf-473
Vmn2r107	F	11	atccccatcacatctcaggt	mf-474
Vmn2r110	F	27	tatcctccaggccatcattc	mf-475
Vmn2r111	F	6	ccacccctaatttgaccaca	mf-476
Vmn2r112	F	76	tcaaaatcatccccagaacaa	mf-477
Vmn2r121	F	103	gtgtcctccaggccatcat	mf-478
OXGR1	F	75	catcacatctcaggtgccttt	mf-479
GAPDH	F	9	gctcatgaccttctttgtgct	mf-480
GAPDH (gDNA) 2	F	45	ccctcacgtcccaactctc	mf-481
RGS 1	F	72	tctccatgccaaggttgaa	mf-482
RGS 2	F	6	ggaagacccgtttgagctact	mf-483
RGS 3	F	68	attcactttggaggcacactc	mf-484
RGS 4	F	11	cgcttcctcaagtctcgatt	mf-485
RGS 5	F	31	ccacttcactaaagacatcacca	mf-486
RGS 8	F	20	cggagttcagcgaggaga	mf-487
RGS 13	F	99	ggcccaatagtgtacacagca	mf-488
RGS 16	F	71	cctcaagtcaccagcttatcg	mf-489
RGSZ2	F	4	ggtctcagaattttgacaagatga	mf-490
GAIP	F	104	ccaccaagccctaaggaagt	mf-491
Arhgef12	F	96	tggcagtccttctcacgata	mf-492
Arhgef1	F	67	cctgggagcaggaactgag	mf-493
Arhgef11	F	93	ctgttctctggcacacttgc	mf-494
Arhgef25	F	71	gtcagcgtctgctgtctcg	mf-495
Plcb1	F	25	tcagagcaagcttccaacac	mf-496
Plcb2	F	75	aggcgctggcagagtatg	mf-497
Plcb3	F	69	tgtggagctggatgtatgga	mf-498
Plcb4	F	15	gaaatgatcaacactcacagtgc	mf-499
Gnaq	F	82	caattatcacctacccctggtt	mf-500
Gna11	F	101	catcatccacggggcc	mf-501
Gna14	F	5	gtagacaaggtcactgcactctct	mf-502
Gna15	F	45	gcttcatcttggacatgtatgc	mf-503
Gna12	F	19	gcacttcccagatttcaagg	mf-504
Gna13	F	31	ccactgcttaagagacgtcca	mf-505
Pkn1	F	17	cgcctagacttactgcacca	mf-506
Pkn2	F	17	gcaacagaaattggacgaca	mf-507
Pkn3	F	1	aactgcttagggcctccaac	mf-508
list of forward primers
Mouse gene	suffix	probe	Forward primer	short
Lhcgr	F	62	aatctctcctttgcagacttttg	mf-509
TSHR	F	76	agacaccaagattgccaagag	mf-510
FSHR	F	26	aaggtacagctctgccatgc	mf-511
LGR4	F	16	gtgtttgcgtcttgttcatca	mf-512
LGR5	F	9	agcctatgacttgccttcca	mf-513
LGR6	F	34	tgtcaagtcagtccttctggtg	mf-514
LGR7	F	58	cctcaagtttcggggagagt	mf-515
LGR8	F	38	cggcaacttttatgggaaaa	mf-516
SALPR	F	13	catcagggtgttgggtgag	mf-517
P2Y1	F	19	ctgtgtggaccccattcttt	mf-518
P2Y2	F	4	tggtactggccgtcttcg	mf-519
P2Y4	F	17	cggcgactgtatcgacct	mf-520
P2Y6	F	42	gcagtctttgctgccaca	mf-521
P2Y12	F	107	tgctgtacaccgtcctgttc	mf-522
P2Y13	F	18	atgtgtgagatggggaaagg	mf-523
P2Y14	F	56	tgtggatgctcatgcttctc	mf-524
F2R	F	34	cttttcctctccgacagtcct	mf-525
F2RL1	F	13	ctacgccctctaccttgtcg	mf-526
F2RL2	F	101	atatggctgggctacatcaag	mf-527
F2RL3	F	71	atggccacatgtatggttca	mf-528
Gnal	F	6	ccccagagggagacctagaa	mf-529
Gnas	F	49	gtgcttcaatgatgtgactgc	mf-530
Gnai1	F	45	atgatgctcgccaacttttc	mf-531
Gnai2	F	26	aagacctgtccggtgtcatc	mf-532
Gnai3	F	33	tgatgcccgacagttatttg	mf-533
Gnao	F	15	attggagccggtgactacc	mf-534
Gnaz	F	34	tcggcaaagctcagagga	mf-535
Gnat1	F	1	cggcaactacatcaaagtgc	mf-536
Gnat2	F	15	ggaccggattacagaccctaa	mf-537
Gnat3	F	2	gcaaccacctccattgttct	mf-538
TBXA2R	F	20	caacctgctggcactgag	mf-75
PTGIR	F	3	ctttgcggtgttggtcact	mf-77
PTGER1	F	105	acgcacacgatgtggaaat	mf-78
GPR6	F	100	tcttacacttcgtgttccagtacg	mf-94
GPR153	F	40	agctctggcacacttaatgct	mf-99
OXTR	F	10	ggagtggagtgccaccag	mf-113
Gcat	F	70	cacgctgtgcttcctgtg	mf-539
GPR77	F	9	aggctgctggctgttgtc	mf-199
VIPR2	F	79	gcttctggtggagggtctct	mf-277
GABBR2	F	107	gagaatacaacagcaagcgttc	mf-281
GPR88	F	22	gaccaactcctcctccacttc	mf-378
Vmn2r54	F	50	agcaggaaaaacagggtgag	mf-462
OXGR1	F	40	gctgttatatgttgtggtcagca	mf-479
