# Supplementary material for: PAR1 Scaffolds TGFβRII to Downregulate TGF-β Signaling and Activate ESC Differentiation to Endothelial Cells
Source: Stem Cell Reports. 2016 Nov 17;7(6):1050–8. doi: 10.1016/j.stemcr.2016.10.006 (PMC5161529; doi:10.1016/j.stemcr.2016.10.006)
Supplement: Table S2. Mouse GPCRs Reverse Primers Inventory [file mmc3.xlsx]

## Sheet: Reverse primers
list of reverse primers
Mouse gene	suffix	probe	Reverse primer	short
Rho	R	60	tacggtgacgtagagcgtga	mr-1
OPN1SW	R	27	ccccacaaagaagacaaatcc	mr-2
OPN1MW	R	83	atggcgcagcttcttgaat	mr-3
OPN4	R	49	gagtgccgttcgtcttttg	mr-4
OPN3	R	26	gcatccttggatctccagtc	mr-5
RRH	R	17	agccaggttgataatcactgc	mr-6
RGR	R	81	gcaacaagggcattcagg	mr-7
OPN5	R	46	ttggtcagcttcacctcaagt	mr-8
ADRA1A	R	70	ggacgctgtgcagcataag	mr-9
ADRA1B	R	80	caaggttttggctgctttct	mr-10
ADRA1D	R	102	gaaggcccagaagcctagaa	mr-11
ADRA2A	R	20	gcacgttgccaaatactgtg	mr-12
ADRA2B	R	2	tgcaagggtgggttgaatac	mr-13
ADRA2C	R	49	agcggagatgagccacac	mr-14
ADRB1	R	71	ggaaagccttcaccacgtt	mr-15
ADRB2	R	40	accactcgggccttattctt	mr-16
ADRB3	R	76	aagggttggtgacagctagg	mr-17
HRH1	R	7	tggctctatgctggtgtctg	mr-18
HRH2	R	34	ctgtagtaggtgacacacatgatga	mr-19
HRH3	R	42	catcaggtgggggttctg	mr-20
HRH4	R	71	aaagggattaacaaacgaattgaa	mr-21
DRD1	R	82	gcctcctccctcttcaggt	mr-22
DRD2	R	3	atggcaagcatctgagtgg	mr-23
DRD3	R	55	tggtggggcttaaggagtt	mr-24
DRD4	R	4	ggcccagtaaagcagtagcat	mr-25
DRD5	R	69	tctctgttctcccgtctagctc	mr-26
CHRM1	R	55	atggctgtgccaaaagtgat	mr-27
CHRM2	R	9	attttgcgggctacaatgtt	mr-28
CHRM3	R	21	ggcagcttgagtacaatggaa	mr-29
CHRM4	R	56	gactgtctgcaactgcctgt	mr-30
CHRM5	R	79	gttgttgaggtgcttctacgg	mr-31
HTR1A	R	81	catgtggcaactgctctcac	mr-32
HTR1B	R	38	gggcgatgacacagagatg	mr-33
HTR1D	R	55	gaatggtggtaaggacgaagg	mr-34
HTR1F	R	17	tctcaccgctctccaagaag	mr-35
HTR2A	R	69	tggaagagcttttctgatgaca	mr-36
HTR2B	R	71	atggtgagaggtgcgaaga	mr-37
HTR2C	R	9	ttacaggccttcccacaaag	mr-38
HTR4	R	6	caaccccgaattgatatagcc	mr-39
HTR5A	R	62	gtgcgtaccttgaggatggt	mr-40
HTR5B	R	97	tcgaggccaccaagttatg	mr-41
HTR6	R	9	catacagcgcgttcagca	mr-42
HTR7	R	5	aaaagggttaatgagagagtttgc	mr-43
TAAR1	R	4	tccaggaagatcatcccaaat	mr-44
TAAR2	R	66	gggactgaccagcagacg	mr-45
TAAR3	R	68	gctgctttcctgtcctttttc	mr-46
list of reverse primers
Mouse gene	suffix	probe	Reverse primer	short
TAAR4	R	49	cactcccatgacaatgcttaaa	mr-47
TAAR5	R	105	aagggaagccaacacacaag	mr-48
TAAR6	R	9	gagtgcagctgcttgaaatg	mr-49
TAAR7a	R	53	gttcaggttctcatagcacagc	mr-50
TAAR7b	R	9	gaagttggcaggggagtgta	mr-51
TAAR7d	R	19	tgacacccacccacacag	mr-52
TAAR7e	R	2	acccatagctgatggacagaa	mr-53
TAAR7f	R	2	tgagggaaaacccatagctg	mr-54
TAAR8a	R	102	atggctttcttaaaccaaggaa	mr-55
TAAR8b	R	51	aggcactccagcaacagatt	mr-56
TAAR8c	R	29	agggtccgtgacagctatgt	mr-57
TAAR9	R	75	cccaattttgattcagtggag	mr-58
MTNR1A	R	45	catggtgacaaagttcctgaag	mr-59
MTNR1B	R	76	cagcagtagcggttgatgg	mr-60
GPR50	R	49	ggcatacagcatcaaagggta	mr-61
ADORA1	R	82	tcttgagctccttcccgtag	mr-62
ADORA2A	R	107	tcatctttctgactgcagttgtt	mr-63
ADORA2B	R	88	ggggttgacaactgaattgg	mr-64
ADOR3	R	71	aggaaacaaaattgatgatggac	mr-65
MC1R	R	13	agtgccagcatggctagaaa	mr-66
MC2R	R	9	ggtattgcagggcatgga	mr-67
MC3R	R	84	gaacatcacgccgcagat	mr-68
MC4R	R	56	catggaaatgaggcagatgat	mr-69
MC5R	R	9	ggtagcgcaaggcatagaa	mr-70
CNR1	R	62	gactgcgggagtgaaggat	mr-71
CNR2	R	18	aggctgtgaaggtcatggtc	mr-72
GPR55	R	69	ggatggccagtaggttgaga	mr-73
PTGFR	R	76	aatctcggtgtccaaggatg	mr-74
TBXA2R	R	49	agcaagggcatccaacac	mr-75
PTGDR	R	27	acgtttcgcataactgattgc	mr-76
PTGIR	R	64	cgtaggccagggagaagg	mr-77
PTGER1	R	76	cacccacacagcgctctac	mr-78
PTGER2	R	49	ggtacacgcgtgactttcg	mr-79
PTGER3	R	20	aggagctgccccactaagtc	mr-80
PTGER4	R	49	gcgcgacttgcacaatacta	mr-81
GPR26	R	56	caggaggcagagcagcac	mr-82
S1PR1	R	70	gagatgttcttgcggaaggt	mr-83
S1PR2	R	72	cattgctgagtggaacttgc	mr-84
S1PR3	R	66	catggatctctcagagttgtgg	mr-85
S1PR4	R	81	ggattaatggctgagttgaaca	mr-86
S1PR5	R	71	tgacagtaaatccttgcatagagc	mr-87
LPAR1	R	79	tcttcagaaggctcatcatgg	mr-88
LPAR2	R	34	cgtgagcaactgtccaagtc	mr-89
LPAR3	R	62	gaaatccgcagcagctaagt	mr-90
LPAR4	R	79	cagactccagcgcacaca	mr-91
LPAR5	R	18	agccagcgtggagttatagg	mr-92
list of reverse primers
Mouse gene	suffix	probe	Reverse primer	short
GPR3	R	81	gagatgcacagcaccacatc	mr-93
GPR6	R	71	tggctacccaccacacaata	mr-94
GPR12	R	42	tcggcgatcaaggaatagag	mr-95
GPR21	R	46	gtagcccagtgccagaagac	mr-96
GPR22	R	45	taccaggacggtaaggttgc	mr-97
GPR119	R	53	tagagctgctgccgaacc	mr-98
GPR153	R	4	ccagagctgccaagtcct	mr-99
GPR162	R	42	gcaaggatgtcttggcagat	mr-100
GPR27	R	4	taactggccaccacataggg	mr-101
GPR85	R	29	ttttgaactcatccaagaccaa	mr-102
GPR173	R	53	gcttcacataagccgatgct	mr-103
GPR61	R	49	agggcctttacccacacg	mr-104
GPR62	R	107	ctaagtagaaggcatcttgaaggtc	mr-105
GPR161	R	9	cccaggtgaccatgaagg	mr-106
PSP24	R	79	cgcagagatgcagaaagaca	mr-107
PSP24B	R	102	tcatgagaccgagtttgctg	mr-108
GPR101	R	108	tggtgctgtttcgacgact	mr-109
AVPR1A	R	78	gccaccacgaaaatcacc	mr-110
AVPR1B	R	20	tccaccttggctagctcttc	mr-111
AVPR2	R	71	ggtctcggtcatccagtagc	mr-112
OXTR	R	62	ccacctgcaagtatttgacca	mr-113
EDNRA	R	5	cggaaaaggggtgaagtct	mr-114
EDNRB	R	19	cacggaggagggaaggat	mr-115
GPR37	R	16	tcaactcatggaagatgacca	mr-116
GPR37L1	R	49	tcaatgggcctcaccttt	mr-117
HCRTR1	R	99	atgacagccagcgacaca	mr-118
HCRTR2	R	76	gacaacgatgctgtttcgag	mr-119
QRFPR	R	50	ccagccacttgtcggaga	mr-120
NPFFR1	R	56	agaaggccagccagtgtg	mr-121
NPFFR2	R	94	gatgttgatgatacgcagtttgt	mr-122
Pgr14	R	104	tgtacggggtccagtaggag	mr-123
TACR1	R	60	catggagtagatactggcgaaga	mr-124
TACR2	R	76	tcatggagtagatgctgacga	mr-125
TACR3	R	79	cataggccagcgaccaga	mr-126
NTSR1	R	71	aggcatctcgcaggaaatag	mr-127
NTSR2	R	45	gaatagagcgcggtgaaca	mr-128
NMBR	R	107	gtgaggaatatcttcaccagca	mr-129
GRPR	R	62	caggtacttgctggcatcc	mr-130
BRS3	R	9	aggcacacaagtcagcagaa	mr-131
CCKAR	R	88	cacaggaggaggtgtaggaga	mr-132
CCKBR	R	95	gcgttggtgaccgttcttag	mr-133
NPY1R	R	76	ataagcgagagccaaggtga	mr-134
NPY2R	R	100	agacacctccgagtgaatgg	mr-135
PPYR1	R	58	ggccacaaggaccagtga	mr-136
NPY5R	R	3	tggaacggttaggtgcttct	mr-137
GHSR	R	38	cttggtgaccaccaccttg	mr-138
list of reverse primers
Mouse gene	suffix	probe	Reverse primer	short
GPR39	R	32	attcaggaacatggctgtga	mr-139
GNRHR	R	62	cagtggcatgacgatcagag	mr-140
GPR150	R	69	ccagcccattcgctgata	mr-141
Prlhr	R	85	gaaggcgtaggggtcgat	mr-142
NMUR1	R	62	agagtgcccaccacgaag	mr-143
NMUR2	R	47	cacgaagatcagcgcataga	mr-144
Prokr1	R	22	tcacaaagcagagcgtattga	mr-145
Prokr2	R	58	aagtaggcagatgggacagc	mr-146
GPR83	R	97	aagtactgctcatggcaaacc	mr-147
GPR19	R	99	ctgaagctctgtcctgttgct	mr-148
GPR75	R	75	gaagggtaaggagcaagatgc	mr-149
OPRM1	R	29	atgaacattacgggcagacc	mr-150
OPRK1	R	9	actgcaactactaccagcacca	mr-151
OPRD1	R	49	caggcagtgacacgctca	mr-152
OPRL1	R	66	acacccagtccttgaaccag	mr-153
SSTR1	R	42	aacacgttgaccagctgtacc	mr-154
SSTR2	R	9	caatggccaggttaaggatg	mr-155
SSTR3	R	29	cagatagcggtccacactca	mr-156
SSTR4	R	83	cggccaggttgagtaggtag	mr-157
SSTR5	R	98	tcctccacaccgtatcctct	mr-158
Npbwr1	R	20	gtacgtacagcaccgcagag	mr-159
GALR1	R	56	cttgttgggccactgctc	mr-160
GALR2	R	34	accacacgcagaggataagc	mr-161
Gcat	R	41	cagacgacaggcgtaggtg	mr-162
GPR54	R	15	gcttgaagcaccaggaaca	mr-163
MCHR1	R	18	tgagctggtggatcatgaaa	mr-164
CCR1	R	69	ctcagattgtagggggtcca	mr-165
CCR2	R	31	tcaattgtcaggaggataatgaaa	mr-166
CCR3	R	16	aggccgatgatgaacacc	mr-167
CCR4	R	80	aaggacttcaagctccacca	mr-168
CCR5	R	31	caattgtcaggaggataatgaaga	mr-169
CCR6	R	72	aggaggaccatgttgtgagg	mr-170
CCR7	R	34	ccacgaagcagatgacagaat	mr-171
CCR8	R	21	acacaatgactacggtgagca	mr-172
CCR9	R	64	tgtgcaataccagtagacaagga	mr-173
CCR10	R	20	cagatgggtggccaagac	mr-174
CXCR1	R	9	gggtccttcgcctgtataaga	mr-175
CXCR2	R	62	cagggcaaagaacaggtcag	mr-176
CXCR3	R	18	tagcagtaggccatgaccaga	mr-177
CXCR4	R	63	acgtcggcaaagatgaagtc	mr-178
CXCR5	R	6	ttgtgcagagcgatcacagt	mr-179
CXCR6	R	110	ttaaggcaagcccgaaagta	mr-180
CXCR7	R	5	atcaggcagggacacaaaga	mr-181
CX3CR1	R	68	aactgctcagaatgctgtcct	mr-182
XCR1	R	73	ggaagagtgtgaggttgtaggg	mr-183
ADMR	R	79	cctccgtattcggtgctg	mr-184
list of reverse primers
Mouse gene	suffix	probe	Reverse primer	short
BDKRB1	R	40	cctcgcaggaggtgatgt	mr-185
BDKRB2	R	73	cagtgcagctgtttttgtgc	mr-186
AGTR1a	R	2	tgaatcagcacatccaggaat	mr-187
AGTR1b	R	9	aggcaattgttaaaataagctatgc	mr-188
AGTR2	R	66	tgccagttgcgttgagatta	mr-189
APLNR	R	71	gaacaccatgacaggcacag	mr-190
FPR1	R	109	ccaaggggcttgtgatttt	mr-191
FPR2	R	100	ccaacaaccaccttcctagc	mr-192
FPR3	R	100	ggacccaacaaccacatttc	mr-193
Fpr-rs3	R	19	cagcagtgagaacacgtaaagg	mr-194
Fpr-rs4	R	83	ggtcacagtgtgtgccatct	mr-195
Fpr-rs6	R	29	ggacgactggaattcacaaaa	mr-196
Fpr-rs7	R	5	ttcagataacagattgttgtcacagta	mr-197
C3AR1	R	31	gcggctgtgaggacattag	mr-198
GPR77	R	81	acattatgggattgagagcactg	mr-199
C5R1	R	96	gtagttatgatttaaaacggtcgtga	mr-200
BLTR	R	76	gaggaaaaagggagcagtga	mr-201
BLTR2	R	11	gccgccagcagtagaaag	mr-202
GPR44	R	3	gcctccagcagactgaagat	mr-203
GPR14	R	81	ggaagcttgctgggatagc	mr-204
GPR25	R	95	ggcacaactccacttggtc	mr-205
GPR15	R	20	aagcctcggagtgaaaaagg	mr-206
CMKLR1	R	5	gcaggaagacgctggtgta	mr-207
GPR1	R	103	agcaggagctcatggttagc	mr-208
CCRL1	R	77	gttatagggcagctgggtga	mr-209
CCRL2	R	13	cttgtggaggtcgtactgtctct	mr-210
MAS1	R	38	tgtagaccgtgaagggatttc	mr-211
Mrgpra1	R	27	gataccagatggggcacagt	mr-212
Mrgpra2a	R	27	gataccaggtggggcaca	mr-213
Mrgpra2b	R	27	gataccaggtggggcaca	mr-214
Mrgpra3	R	93	gggttggcacagctgttaat	mr-215
Mrgpra4	R	92	cagggccaagtttaggatgt	mr-216
Mrgpra6	R	81	gaagctatgatgtggcagagg	mr-217
Mrgpra9	R	27	tggcagcgataccagatg	mr-218
Mrgprb1	R	79	tacacaaaccagggccacta	mr-219
Mrgprb2	R	100	tcacatacagcctggtcatagg	mr-220
Mrgprb3	R	15	acaggacgctacatttttcca	mr-221
Mrgprb4	R	46	cagataggcagcgttcagc	mr-222
Mrgprb5	R	97	caagccaagttgcagacataga	mr-223
Mrgprb8	R	76	gccaaaggacagacaaccag	mr-224
Mrgprd	R	104	agccaggaagttcatcagga	mr-225
Mrgpre	R	64	cagagggccactccattg	mr-226
Mrgprf	R	51	cacagcgttcgatgctaatg	mr-227
Mrgprg	R	73	ccctgcaaggctgacagt	mr-228
Mrgprh	R	82	tgttcactagcttcatgatggac	mr-229
Mrgprx1	R	105	ggaatcctgagaaccaatcg	mr-230
list of reverse primers
Mouse gene	suffix	probe	Reverse primer	short
Mrgprx2	R	79	ccaaccagggtcactagtgtaat	mr-231
SUCNR1	R	89	gcagatatcggtccatgctaa	mr-232
GPBAR1	R	16	gaaacaaaagttgggggtca	mr-233
Cysltr1	R	97	agaggcaatgtacatacacagagtaga	mr-234
Cysltr2	R	69	gtgcatggtatggcagaaaa	mr-235
PTAFR	R	16	cgggatctaagacacagttggt	mr-236
Niacr1	R	27	cgagatgtggaagccagataa	mr-237
GPR81	R	4	gaccgagcagaacaagatgatt	mr-238
GPR68	R	40	caggatgccctggtaggag	mr-239
GPR4	R	2	agggccagacgtttgatct	mr-240
GPR132	R	99	gagctcctcaggcagtctctc	mr-241
GPR65	R	62	tgatccagaggggcagagt	mr-242
GPR18	R	52	cggagatcttcaggcaggt	mr-243
GPR35	R	3	caaagagcagaagaccacga	mr-244
FFAR1	R	13	ctagccacattggaggcatt	mr-245
GPR120	R	3	gccaccagcactagagcac	mr-246
Ffar3	R	76	atacacaggggcaccatga	mr-247
Ffar2	R	42	tccagtcgtacgggcagt	mr-248
GPR84	R	46	atacgcgtggcgaaactg	mr-249
GPR30	R	4	gaggaagaagacgctgctgt	mr-250
TRHR	R	83	ggaaccatagatactgtcggttatg	mr-251
Gpr183	R	63	tggatactccatgcaagtgg	mr-252
P2RY5	R	69	tgagagtgggtcgactgaaa	mr-253
P2RY10	R	21	tgatgcccacatcgtaccta	mr-254
GPR17	R	52	tctcttgtccgcattgctc	mr-255
GPR20	R	81	ctgctgcagtggtgttgg	mr-256
GPR33	R	12	gacacttccaaagacccagtg	mr-257
GPR34	R	7	gccagaacattactacaagaacaaag	mr-258
GPR82	R	21	gtctggctcccagttccat	mr-259
GPR87	R	38	aaggtaaaggggattctgcac	mr-260
GPR171	R	110	catcattctcacttctcaatctttct	mr-261
GPR174	R	53	ggccagtcatggttcaagtag	mr-262
GPR182	R	79	cctccgtattcggtgctg	mr-263
SCTR	R	22	ccaggagcgtgtgaagataga	mr-264
GHRHR	R	29	caacaggcagctcaggtaga	mr-265
GIPR	R	89	cagtaactttccaagacctcatcc	mr-266
PTH1R	R	15	gaggcctcctcatccagac	mr-267
PTH2R	R	71	tgccagagatgagcacca	mr-268
CALCR	R	91	acgttcatggggatcatttc	mr-269
CALCRL	R	82	gtgcatcaaaatgtgcatga	mr-270
CRHR1	R	76	ggtcggtggagtacgtgagt	mr-271
CRHR2	R	62	ggggcacggtctctctacta	mr-272
GCGR	R	3	cacagggatcaccatgacaa	mr-273
GLP1R	R	31	gagaaggccagcagtgtgta	mr-274
GLP2R	R	67	gcctttcaggaagcactgtt	mr-275
VIPR1	R	26	cgggtgttgtgatttggag	mr-276
list of reverse primers
Mouse gene	suffix	probe	Reverse primer	short
VIPR2	R	33	agctgtgcagccggtagt	mr-277
Adcyap1r1	R	11	ccggtgcttgaagtccatag	mr-278
CASR	R	4	cacgccaggaactcaatctc	mr-279
GABBR1	R	79	caaggcccagatagcatcata	mr-280
GABBR2	R	3	gaggcccatgatggagag	mr-281
GRM1	R	20	gcttccgggtacagatcttct	mr-282
GRM2	R	29	tgggatgatgctagtatccaga	mr-283
GRM3	R	71	acatgggatgcagatccag	mr-284
GRM4	R	26	ccaccacagccaggaaga	mr-285
GRM5	R	81	gtacaccttcggcacaaaca	mr-286
GRM6	R	75	tcaccatctttttccgttca	mr-287
GRM7	R	72	aaagatggtggcaatgatcc	mr-288
GRM8	R	55	ccggacacccagagtgata	mr-289
GPRC6A	R	63	aaaggcgattccaagtaggg	mr-290
TAS1R1	R	33	tcccgaagaagctgtagagg	mr-291
TAS1R2	R	55	gtagcccgttgcggtagtta	mr-292
TAS1R3	R	6	taccaggaaagtgcccagaa	mr-293
GPR156	R	13	gcttctttgggagtccctct	mr-294
GPRC5A	R	27	catgacgaaatcctcattgc	mr-295
GPRC5B	R	71	aatggcatggaagatgacaaa	mr-296
GPRC5C	R	92	caggtggggcatgattct	mr-297
GPRC5D	R	51	cagacgttgccttgtgtagg	mr-298
GPR158	R	15	aacctctcccaatcccagat	mr-299
GPR179	R	45	gcaataccactgcccaaact	mr-300
CELSR1	R	21	agtcagtggcatggacacc	mr-301
CELSR2	R	104	catcctgtgtggcggatag	mr-302
CELSR3	R	60	tgggctcaatggtaaaatcc	mr-303
BAI1	R	2	tgggcaggatcacgtagc	mr-304
BAI2	R	19	cagagcacaccacaggtgaa	mr-305
BAI3	R	91	gcaaggtttccatgccaata	mr-306
CD97	R	81	cagcgttgccatgtactcag	mr-307
EMR1	R	5	gccttctggatccatttgaa	mr-308
ELTD1	R	26	aagatgctgagaatccaacaactac	mr-309
GPR97	R	21	ttcaggagaaacaggctgatg	mr-310
GPR110	R	5	gcaaaaagaacatgccaagc	mr-311
GPR111	R	45	gactgtggctatcccaaatcc	mr-312
GPR112	R	55	ctgttcatcttgagttctggtga	mr-313
GPR113	R	9	cccagtgggcacaggtag	mr-314
GPR114	R	74	cgagttgaagatggtaaagagga	mr-315
GPR115	R	99	cctgggtacagagaggctga	mr-316
GPR116	R	25	gctcttcatctgaacgttaggg	mr-317
GPR123	R	18	ttggtggtggaggtgtctc	mr-318
GPR124	R	109	acaggaaatgcgtggtcatc	mr-319
GPR125	R	94	cctgatctatataggaagccatgc	mr-320
GPR126	R	106	tcacaggtaacgcattgttca	mr-321
GPR128	R	76	ggtgaatgtcaccagcagaa	mr-322
list of reverse primers
Mouse gene	suffix	probe	Reverse primer	short
GPR133	R	93	catcaaaagctccgttttcg	mr-323
GPR64	R	49	gggttcagccaaagagaagtc	mr-324
LPHN1	R	81	ggtagtagccctgtaggggatt	mr-325
LPHN2	R	74	cacaatcgcgtcatcttcac	mr-326
LPHN3	R	9	gcagaagcccgtctagctc	mr-327
GPR56	R	72	ggaagaagcggggaatatct	mr-328
GPR98	R	29	caccacgaaagatggaagc	mr-329
GPR157	R	108	cctgcagcactccgtagaa	mr-330
FZD1	R	69	gctgttggtaagcctcgtgt	mr-331
FZD2	R	69	gctgttggtgagacgagtgtag	mr-332
FZD3	R	13	ggagagaaaccccaactacca	mr-333
FZD4	R	49	aagattggaccggattttga	mr-334
FZD5	R	77	atccagactcccgacgtg	mr-335
FZD6	R	34	agcccaacaaatacgcagag	mr-336
FZD7	R	49	tcataaaagtagcaggccaaca	mr-337
FZD8	R	110	gttcacacacagagcgacaag	mr-338
FZD9	R	4	ggtactggaaccggtgagg	mr-339
FZD10	R	10	tttgaccatgaagacctccac	mr-340
SMO	R	75	agaagtccgagtctgcatcc	mr-341
Tas2r102	R	106	ataaaagacgctgagagttgtgg	mr-342
Tas2r103	R	5	taggggccccaattctctat	mr-343
Tas2r104	R	40	gagatctctgaatcctgatccaat	mr-344
Tas2r105	R	40	tcctgaaacaccagactgcat	mr-345
Tas2r106	R	2	gggaaagcaattgaccatga	mr-346
Tas2r107	R	99	tgcaatatatgtgtcccctaaaac	mr-347
Tas2r108	R	101	ttgctttagctttcagtttatgatg	mr-348
Tas2r109	R	15	aattggaaaacctactagcatgaac	mr-349
Tas2r110	R	4	ggctcaacattcctatgacaataa	mr-350
Tas2r113	R	7	tggtgctgatgtctctgcat	mr-351
Tas2r114	R	48	gcattttattatctttaaccatcttcg	mr-352
Tas2r115	R	63	ctgcatcttccttacatgtttca	mr-353
Tas2r116	R	63	catgagacaggaagaaaatgga	mr-354
Tas2r117	R	63	ccacatgtcggtttccaagt	mr-355
Tas2r118	R	19	cttcagaacagtgaactgagcttt	mr-356
Tas2r119	R	38	aggaggggtacataccaataacc	mr-357
Tas2r120	R	3	ctggtttccccaaatcaaga	mr-358
Tas2r121	R	81	tccacaaggagaagattaacagg	mr-359
Tas2r122	R	88	gcttctgtgcttatgtctttgg	mr-360
Tas2r123	R	12	ggaaaagtaagtatatggcatacagca	mr-361
Tas2r124	R	33	ttggtgtattctgtcttttcatcc	mr-362
Tas2r125	R	83	tccgtacatctttggacttgc	mr-363
Tas2r126	R	69	gctcccggagtactcaacc	mr-364
Tas2r129	R	41	gcaatttatgttaggaatccatga	mr-365
Tas2r130	R	42	gattaaatcaatagaggcaatcttcc	mr-366
Tas2r131	R	6	caagcacacctctcaatctcc	mr-367
Tas2r134	R	73	gaagggcaattgtgtttcca	mr-368
list of reverse primers
Mouse gene	suffix	probe	Reverse primer	short
Tas2r135	R	99	tcagtagtctgacatccaagaactgt	mr-369
Tas2r136	R	81	ccttaatgtgggttgaagcac	mr-370
Tas2r137	R	68	catctgctgtgtgtgcttcc	mr-371
Tas2r138	R	27	gagaagcggacaatcttgga	mr-372
Tas2r139	R	76	gcctttttctgaacccatga	mr-373
Tas2r140	R	109	agggccttaatatgggctgt	mr-374
Tas2r143	R	18	tcagggcctttctcagtttg	mr-375
Tas2r144	R	92	tgaaggaaaccaacactgaca	mr-376
DARC	R	32	gactggcagccctaagagg	mr-377
GPR88	R	70	cgatgcccaggtagcagt	mr-378
GPR135	R	3	gcaccaggaagcagtaggg	mr-379
GPR137	R	7	aatagaggctgtggtggtgact	mr-380
GPR139	R	76	cgcttgctgatgaagcagt	mr-381
GPR141	R	58	ggtggtcactgaacgtgagtt	mr-382
GPR142	R	42	gtgctaggagggtctgcatc	mr-383
GPR146	R	100	gcaccagaagagcattatagcc	mr-384
GPR152	R	74	tgctggatttccaggatttg	mr-385
GPR160	R	4	atagcctgaagcaaggcaac	mr-386
GPR151	R	56	gggtcattgtcttgtgctga	mr-387
GPR149	R	27	acgtatgggctggagcagt	mr-388
GPR143	R	17	cctgtgaccaacagatcgac	mr-389
GPR172B	R	103	ggcccagtagacaggcact	mr-390
GPR137B	R	71	agacacacggggaagcagta	mr-391
GPR137C	R	38	gagcgtggagaactgtaggc	mr-392
TM7SF3	R	89	ggctgtcctctttctcttcg	mr-393
Tpra1	R	3	catggaggcaatgtcatctaag	mr-394
Tmem181a	R	76	tggacccgtatcccatga	mr-395
Vmn1r4	R	4	ccctccagtaaggagcatcat	mr-396
Vmn1r5	R	16	ccagcaatgtagtactgggaca	mr-397
Vmn1r6	R	82	tgtggttagcatggctcctac	mr-398
Vmn1r7	R	41	tttctcaggggattctctcg	mr-399
Vmn1r8	R	15	agtcccctggtgatgtggt	mr-400
V1ra8	R	92	aggcaagtggcacaaacag	mr-401
Vmn1r10	R	64	ttgccatcaaagaggtattgg	mr-402
Vmn1r11	R	16	atggtgacagcctggaaca	mr-403
Vmn1r13	R	64	tgccagcatagaggtactcg	mr-404
Vmn1r14	R	15	cactgttaaaatcaaacccctga	mr-405
Vmn1r15	R	15	tccctgatgatgtagttcatgg	mr-406
Vmn1r16	R	60	agttaaaatcaatcccctaatgatgt	mr-407
Vmn1r17	R	15	cactgtaaaaatgaataccctgatgat	mr-408
Vmn1r18	R	64	ccaacaaggagttcctgtgac	mr-409
Vmn1r19	R	15	cactgttaaaaataatcccctgatg	mr-410
Vmn1r21	R	64	tttgcaaacaagaaggtattgg	mr-411
Vmn1r22	R	95	tgcttaaattttgccaacagtg	mr-412
Vmn1r23	R	105	gacagcctggaacacactca	mr-413
Vmn1r24	R	95	ttaaattttgccaacagtgagg	mr-414
list of reverse primers
Mouse gene	suffix	probe	Reverse primer	short
Vmn1r25	R	64	ttgccaacaatgaggtatgg	mr-415
Vmn1r26	R	16	tcatagtgacggcctggaa	mr-416
Vmn1r27	R	64	tttgccaaacaagaagtactgg	mr-417
Vmn1r28	R	9	aaaggagttagtgtgggataggc	mr-418
Vmn1r29	R	95	tcagtcttggtttgaattttgc	mr-419
Vmn1r30	R	64	ttgccaacagtgaggtatgg	mr-420
Vmn1r32	R	60	cgtctctggaggttgtcattg	mr-421
Vmn1r33	R	60	gttgaaatcaatcccttgatgata	mr-422
Vmn1r35	R	60	aaaatcagtcccctgatgatgta	mr-423
Vmn1r36	R	60	aaaatcagtcccctgatgatgta	mr-424
Vmn1r37	R	60	ttaaaatcagtcccctgatgatg	mr-425
Vmn1r38	R	16	cggagttgggactgatcg	mr-426
Vmn1r40	R	18	tgagtagaagacagcattttcca	mr-427
Vmn1r41	R	6	actaaaaagtgactgctgaaagacat	mr-428
Vmn1r42	R	95	tggcacctgatatgtgatgag	mr-429
Vmn1r43	R	15	gctttccacgaggtaactcaa	mr-430
Vmn1r44	R	49	gaagacagcattttccaaaaca	mr-431
Vmn1r45	R	95	tgtgatggggatatttgtgc	mr-432
Vmn1r46	R	6	tcgataagagttcactgctaagagac	mr-433
Vmn1r47	R	63	ttgaatcatccaagaacatagctc	mr-434
Vmn1r48	R	49	gcctgtttcctgtgcatgt	mr-435
Vmn1r49	R	49	caaagaggctcgtgagcag	mr-436
Vmn1r50	R	89	ttgcagaggtggacaacaaa	mr-437
Vmn1r51	R	15	gatgttggatcattcaggaacat	mr-438
Vmn1r52	R	92	gacactcaacaggcaagtgg	mr-439
Vmn1r53	R	107	tgaagaaaggctggtcctgt	mr-440
Vmn1r54	R	88	tctgggattgagagtgacagc	mr-441
Vmn2r1	R	99	agcagagccaggagaacatc	mr-442
Vmn2r10	R	84	agccactgtgaaaaatactccaa	mr-443
Vmn2r24	R	63	tgagcaaaagaaacaaaacattaga	mr-444
Vmn2r25	R	20	tgtcaacatcagggaaagga	mr-445
Vmn2r26	R	6	tcatgggccaaaaatacca	mr-446
Vmn2r28	R	25	ccatgctcagaatgttcatca	mr-447
Vmn2r29	R	52	ccatggagagtgtgttcatca	mr-448
Vmn2r30	R	106	tgtgtcaggcagattcttgg	mr-449
Vmn2r31	R	25	gatgtggccatgctgagag	mr-450
Vmn2r32	R	48	cattgaatgcatcaggcaga	mr-451
Vmn2r-ps33	R	76	agcactggaggcaagaattg	mr-452
Vmn2r34	R	99	tttggaaggccaatgaagag	mr-453
Vmn2r37	R	74	gaaataatcattttcaatgggtgtc	mr-454
Vmn2r39	R	73	ggatggccaatgaagaaaaa	mr-455
Vmn2r42	R	5	ttttggccagaactgtgga	mr-456
Vmn2r43	R	73	ggatggccaatgaagaaaaa	mr-457
Vmn2r-ps44	R	52	ccatggagagtgtgttcatca	mr-458
Vmn2r49	R	69	tgtttgccctttgtgctatg	mr-459
Vmn2r50	R	7	agttgggtgtgcctgataca	mr-460
list of reverse primers
Mouse gene	suffix	probe	Reverse primer	short
Vmn2r51	R	69	caaccatgtgtttgccctta	mr-461
Vmn2r54	R	50	agcaggaaaaacagggtgag	mr-462
Vmn2r60	R	100	atccccaagggctcttcata	mr-463
Vmn2r65	R	108	ttgtcttggtgtttcaaaagga	mr-464
Vmn2r66	R	25	ttcaggttgctggtgtgaaa	mr-465
Vmn2r68-ps	R	13	agcctttcccaaaggatctc	mr-466
Vmn2r72-ps	R	84	gccacagtgaaagcaatgg	mr-467
Vmn2r73	R	5	aggccagtactacagtaattgtcttg	mr-468
Vmn2r81	R	106	ctcccaaaggccatgactc	mr-469
Vmn2r84	R	21	caggaaagccacagtgaagc	mr-470
Vmn2r88	R	56	ttgtaaccttcatcactcatcacc	mr-471
Vmn2r89	R	56	cttcatcactcatggccatatc	mr-472
Vmn2r93	R	100	ccccaggggttcatcata	mr-473
Vmn2r107	R	11	aatatgaaggcgaggagtgc	mr-474
Vmn2r110	R	27	gcaaaggtggtctgctgaag	mr-475
Vmn2r111	R	6	tgcaggtgactgagtttgga	mr-476
Vmn2r112	R	76	tggaagccaaagtggagaag	mr-477
Vmn2r121	R	103	tccagattctccaagcacct	mr-478
OXGR1	R	75	ccactggcatagtaatggatga	mr-479
GAPDH	R	9	tttgatgttagtggggtctcg	mr-480
GAPDH (gDNA) 2	R	45	taggagacactgcccctttc	mr-481
RGS 1	R	72	ctttcgaatcctttgggcta	mr-482
RGS 2	R	6	gcttttcttgccagttttgg	mr-483
RGS 3	R	68	ttctccgacaggcaccag	mr-484
RGS 4	R	11	tgcagaactcttggctcctt	mr-485
RGS 5	R	31	agtcaaagctgcgaggagac	mr-486
RGS 8	R	20	ctttgcagttgacctggtctt	mr-487
RGS 13	R	99	gtttcacatgccatccagaat	mr-488
RGS 16	R	71	ctgggtgcagaggtggaa	mr-489
RGSZ2	R	4	actccgttcggaggaactct	mr-490
GAIP	R	104	ggggctatgcatcaacttgt	mr-491
Arhgef12	R	96	attttccaagtcccggatg	mr-492
Arhgef1	R	67	tcatagttgcctcggtctttc	mr-493
Arhgef11	R	93	ctcaggagagtcccagatgc	mr-494
Arhgef25	R	71	atcggagaacacggatcaga	mr-495
Plcb1	R	25	tggagacgaaggctcgaa	mr-496
Plcb2	R	75	ccgcaccgactcctttac	mr-497
Plcb3	R	69	tggtgaaaccatgagtgatga	mr-498
Plcb4	R	15	tcacactgctggctcaggt	mr-499
Gnaq	R	82	tcgactaggtgggaatacatga	mr-500
Gna11	R	101	gcctgcatggcggta	mr-501
Gna14	R	5	cctcctgtcgtaacactcctg	mr-502
Gna15	R	45	caggtgaagtgtgcgaagaa	mr-503
Gna12	R	19	caccaggtagcgctggac	mr-504
Gna13	R	31	tggtacaacggcctctgc	mr-505
Pkn1	R	17	ggtcaggcagcaccacat	mr-506
Pkn2	R	17	cttatctgttgtaactttcctcaggtt	mr-507
Pkn3	R	1	gaggctggcagcagaactt	mr-508
list of reverse primers
Mouse gene	suffix	probe	Reverse primer	short
Lhcgr	R	62	tgggagtctactgaggcaatg	mr-509
TSHR	R	76	cgccatgcacatgaagtc	mr-510
FSHR	R	26	aagagagcagccgcaaag	mr-511
LGR4	R	16	cacagaaatcaagcctatgaagag	mr-512
LGR5	R	9	cagctttcagtcatggggtaa	mr-513
LGR6	R	34	caggtagagcagtgggttgag	mr-514
LGR7	R	58	ccccatgaactgacaatgaa	mr-515
LGR8	R	38	tccaaaatcttctgcttggtc	mr-516
SALPR	R	13	cccagcccagtagcttgtc	mr-517
P2Y1	R	19	tcgggacagtctccttctga	mr-518
P2Y2	R	4	agtagagggtgcgcgtga	mr-519
P2Y4	R	17	gagagaacggagccgagaa	mr-520
P2Y6	R	42	gtgggctcaggtcgtagc	mr-521
P2Y12	R	107	aaatcctcattgccaagctg	mr-522
P2Y13	R	18	ctgactactgtggtggtcttcg	mr-523
P2Y14	R	56	tccttgacaccctggtttgt	mr-524
F2R	R	34	gacgcagaggaggtaagcaa	mr-525
F2RL1	R	13	aaaggggtctatgcagctgtt	mr-526
F2RL2	R	101	gggcaaagcaaattgtgaaa	mr-527
F2RL3	R	71	ccaggtatctgtccaagctga	mr-528
Gnal	R	6	agggaaacgctcattgctc	mr-529
Gnas	R	49	tcccgaatgaccatgttgta	mr-530
Gnai1	R	45	cgagctctgcagtcataaagc	mr-531
Gnai2	R	26	caaagcaggcttgcacac	mr-532
Gnai3	R	33	tcacgcctgctagttctgaag	mr-533
Gnao	R	15	gccagttgttttgactctggt	mr-534
Gnaz	R	34	caggtggcggtcaattct	mr-535
Gnat1	R	1	tgggaatagatctccttcacatc	mr-536
Gnat2	R	15	gtcttgactctggatcgaagc	mr-537
Gnat3	R	2	tctggaaagcaaatgctgag	mr-538
TBXA2R	R	20	cagcagagcgaggaagga	mr-75
PTGIR	R	3	cactgcagggctcaagaag	mr-77
PTGER1	R	105	agcagatgcacgacacca	mr-78
GPR6	R	100	caggaagcccaccatgag	mr-94
GPR153	R	40	gcagggacaacaggctctc	mr-99
OXTR	R	10	caggaacagtatgagacacagga	mr-113
Gcat	R	70	ccagcagagtgcgtagagc	mr-539
GPR77	R	9	tcaggagcagcacactgg	mr-199
VIPR2	R	79	cctgctgggaggaaggat	mr-277
GABBR2	R	107	cgtaggcatacccatggaa	mr-281
GPR88	R	22	cgattcttcttcctcgcaga	mr-378
Vmn2r54	R	50	tctggtgactcccctgagaa	mr-462
OXGR1	R	40	cactggctttgcatctcact	mr-479
